# Supplementary material for: Early Differentiation Signatures in Human Induced Pluripotent Stem Cells Determined by Non-Targeted Metabolomics Analysis
Source: Metabolites. 2023 May 29;13(6):706. doi: 10.3390/metabo13060706 (PMC10301689; doi:10.3390/metabo13060706)
Supplement: Supplementary file 1 [file metabolites-13-00706-s001.zip]

Archive with 3 entries (3 files):
- Figures S1-S4.pdf
- Supplementary Data Table S1. Detailed information for each metabolite identification.xlsx
- Supplementary Data Table S2. The changes in metabolites over 48 h by calculating the fold-change (FC) against the initial metabolite raw values at 0 h.xlsx
