# Supplementary material for: Early Differentiation Signatures in Human Induced Pluripotent Stem Cells Determined by Non-Targeted Metabolomics Analysis
Source: Metabolites. 2023 May 29;13(6):706. doi: 10.3390/metabo13060706 (PMC10301689; doi:10.3390/metabo13060706)
Supplement: Supplementary file 1 [file metabolites-13-00706-s001.zip › Supplementary Data Table S1. Detailed information for each metabolite identification.xlsx]

## Sheet: Metabolites_X_Samples_techn (2)
No	AlignmentID	Ionization	Average RT (min)	Average m/z	Metabolite name	Adduct ion	Reference RT (min)	Reference m/z	RT difference (min)	m/z difference (ppm)	INCHIKEY	Comment	SQC_CV	SQC_stdev	SQC_average	SQC_min	SQC_median	SQC_max	Smp_CV	Smp_stdev	Smp_average	Smp_min	Smp_median	Smp_max	D_ratio	SQC_ave_Blank_ratio	S0001_Blank_tIS010102	S0002_Blank_tIS010102	S0003_SQC_SQC	S0004_SQC_SQC	S0005_mTeSR plus 0h_SAM07858	S0006_E6_IWR-1 end 48h_SAM07823	S0008_E6_IWR-1 end_SB-505124_bFGF 48h_SAM07854	S0009_E6_IWR-1 end 0h_SAM07868	S0010_E6_DMSO 0h_SAM07863	S0011_E6_IWR-1 end_A83-01_bFGF 48h_SAM07831	S0012_E6_DMSO 48h_SAM07819	S0013_E6_A83-01 0h_SAM07871	S0014_mTeSR plus 0h_SAM07857	S0015_SQC_SQC	S0017_E6_CHIR99021_Y27632_bFGF 48h_SAM07849	S0018_E6_IWR-1 end_SB-505124_bFGF 48h_SAM07855	S0019_mTeSR plus 48h_SAM07811	S0020_E6_DMSO 0h_SAM07864	S0021_mTeSR plus 0h_SAM07856	S0022_E6_IWR-1 end_SB-505124_bFGF 0h_SAM07899	S0023_E6_IWP-2 48h_SAM07834	S0024_E6 0h_SAM07861	S0025_E6_IWP-2_A83-01_bFGF 48h_SAM07851
1	POS_M1059	POS	2.902	232.155	(Iso)Butyryl-carnitine (C4:0)	[M+H]+	2.92	232.154	-0.018	3.92	QWYFHHGCZUCMBN-SECBINFHSA-N	AMRT single sample	18.9808	843.395	4443.42	3163	4427	5901	140.717	6161.07	4378.33	1760	3634	60440	13.6891	1.08119	4050	4828	4625	4793	3482	4321	3087	4876	3545	3918	3340	2825	6425	5901	4032	11343	3183	4007	2326	3895	4156	2969	2127
2	POS_M314	POS	4.427	132.102	(Iso)leucine	[M+H]+	4.3	132.102	0.127	0.53	AGPKZVBTJJNPAG-WHFBIAKZSA-N	AMRT Leu+ile coeluting	5.64013	505940	8970370	8077376	9132994	9533556	11.7807	1.02453e+06	8.6967e+06	6873083	8511106	12689651	49.3827	22.4469	350344	293956	9144070	9384553	9012010	8936030	9384521	8447923	10249888	8499327	8722998	9007463	8473392	9221951	9072144	8740485	8155414	10408341	8584995	8466210	9699622	7580700	9193737
3	POS_M264	POS	3.417	127.05	1-Imidazoleacetic acid	[M+H]+	3.75	127.05	-0.333	-2.52	QAFBDRSXXHEXGB-UHFFFAOYSA-N	AMRT low single sample	25.3173	510.291	2015.58	1168	2056	2874	88.9043	2588.52	2911.58	285	2682	25040	19.7136	0.673432	2367	3415	1658	1492	1949	2502	4976	3057	2480	3936	2313	1251	3902	2874	4184	4338	931	2657	2478	2087	1532	3529	3373
4	NEG_M1049	NEG	2.178	227.067	2-Deoxyuridine	[M-H]-	2.3	227.067	-0.122	-0.66	MXHRCPNRJAMMIM-SHYZEUOFSA-N	AMRT low	17.8046	2621.8	14725.4	10230	14518.5	18696	97.8971	14283.2	14590	500	5130	55247	18.3558	5.26331	4284	2522	17574	18606	819	40615	34943	3236	2378	33192	33752	2748	2495	18696	17337	27935	48651	2754	1234	2552	2352	1860	34016
5	NEG_M254	NEG	1.995	117.056	2-Hydroxy-3-methylbutyric acid	[M-H]-	1.95	117.056	0.045	5.3	NGEWQZIDQIYUNV-UHFFFAOYSA-N	AMRT low	14.3093	14737.9	102995	82669	101267	122453	91.3125	84835.4	92906.7	3869	52864	262097	17.3724	11.3319	10902	5408	118031	122247	11858	225263	193682	15181	18916	200220	211052	5865	17572	122453	240502	179288	128282	15426	25252	12789	52864	14237	199171
6	NEG_M187	NEG	2.78	103.04	2-Hydroxybutyric Acid	[M-H]-	2.75	103.04	0.03	1.75	AFENDNXGAFYKQO-UHFFFAOYSA-N	AMRT	10.567	3099.06	29327.8	24880	28131	33380	108.59	32476.6	29907.6	0	29745	148469	9.54242	55.2313	152	745	33380	32738	867	74392	71445	608	1432	56100	60880	539	1177	32519	50932	66938	103905	930	2421	318	148469	791	65259
7	NEG_M277	NEG	4.303	124.992	2-Hydroxyethanesulfonic acid	[M-H]-	4.3	124.991	0.003	1.44	SUMDYPCJJOFFON-UHFFFAOYSA-N	AMRT	8.12012	2425.76	29873.5	26295	29259	34560	175.655	49905.5	28411.1	4470	13739	295143	4.86071	6.59641	5367	3694	26295	27027	169635	11472	14345	7413	7508	19050	19128	5270	157288	29814	15926	33553	201507	6674	182188	7809	63043	9078	17753
8	NEG_M425	NEG	7.783	147.03	2-Hydroxyglutaric acid	[M-H]-	7.5	147.03	0.283	2.79	HWXBTNAVRSUOJR-UHFFFAOYSA-N	AMRT	8.15415	5606.63	68758	60211	70752	76609	148.326	96304	64927.2	37712	51532	918090	5.82181	1.76884	40678	41323	72722	71268	52565	58926	59104	43128	46527	65274	55941	45424	53340	73532	76839	59492	75407	41972	54081	43883	318532	48857	59443
9	NEG_M495	NEG	7.165	159.03	2-Oxoadipic acid	[M-H]-	7.22	159.03	-0.055	3.08	FGSBNBBHOZHUBO-UHFFFAOYSA-N	AMRT	9.74587	7424.94	76185.6	66979	76155.5	86856	135.232	100961	74657.9	6538	45284	564486	7.35425	29.702	662	1342	81125	74127	519233	20665	19186	66281	124615	43641	20747	63883	480164	86856	37941	33213	332549	124281	564486	102034	12186	47227	33779
10	POS_M201	POS	5.484	115.087	3-Amino-2-piperidone	[M+H]+	5.22	115.087	0.264	2.95	YCCMTCQQDULIFE-UHFFFAOYSA-N	AMRT low and noisy	12.768	1114.35	8727.67	7099	8967	10869	64.0008	3764.25	5881.57	1386	5566	31523	29.6035	2.22106	4680	4051	9319	9652	1732	6273	6011	4551	3461	8112	7997	4966	3750	9360	5609	6682	10100	4824	3485	8444	5881	3927	5737
11	NEG_M222	NEG	1.382	115.04	3-Methyl-2-oxobutanoic acid	[M-H]-	1.54	115.04	-0.158	1.56	QHKABHOOEWYVLI-UHFFFAOYSA-N	AMRT	14.4094	54773.9	380125	292392	379538	476456	103.582	68695.1	66319.4	221	46854	192648	79.7349	632.751	507	401	476456	421158	1097	163850	164042	1054	996	178156	136993	1084	1874	420269	159672	162524	99554	2639	965	1179	46854	2651	189566
12	NEG_M531	NEG	1.362	165.056	3-Phenyllactic acid	[M-H]-	1.5	165.056	-0.138	2.18	VOXXWSYKYCBWHO-MRVPVSSYSA-N	AMRT low	17.4534	821.112	4704.58	3577	4659.5	6001	140.596	5975.61	4250.19	1740	3544	59293	13.741	1.78238	1794	2887	5367	5285	3344	2318	4537	4262	4284	4581	4281	1740	4747	4842	4334	4492	2872	3993	4424	4704	59293	4221	4578
13	NEG_M256	NEG	7.626	118.051	4-Amino-3-hydroxybutyric acid	[M-H]-	7.65	118.051	-0.024	0.25	YQGDEPYYFWUPGO-UHFFFAOYSA-N	AMRT low	8.89375	1522.42	17117.9	15134	17356	20231	32.3819	5729.99	17695.1	11457	16354	58023	26.5694	22.413	910	1001	17006	15475	29838	18754	18808	14539	14599	16105	18620	15603	26765	18040	18713	17530	31599	17487	31747	14577	17692	13970	19956
14	NEG_M186	NEG	7.007	102.056	4-Aminobutyric acid	[M-H]-	6.85	102.056	0.157	3.33	BTCSSZJGUNDROE-UHFFFAOYSA-N	AMRT aminobutyric acid	3.37466	7993.28	236862	222641	238102	248269	91.1377	196763	215896	66555	180673	1527711	4.06239	82.4585	2947	3640	232375	240027	536604	229819	212210	99040	134367	220924	211800	111338	459014	222641	275038	178320	690410	126678	574001	92468	1527711	76500	202732
15	NEG_M656	NEG	3.479	181.051	4-Hydroxyphenyllactic acid	[M-H]-	3.59	181.051	-0.111	2.6	JVGVDSSUAVXRDY-UHFFFAOYSA-N	AMRT	12.0886	995.841	8237.83	6704	8197	9665	218.865	16649.6	7607.24	0	3524	153149	5.98119	19.1689	0	250	9665	9477	71	14183	13987	1509	612	15650	12568	459	1001	8811	13479	16873	3524	669	1180	1470	153149	419	15057
16	NEG_M979	NEG	8.061	216.981	5-Sulfosalicylic acid	[M-H]-	7.68	216.981	0.381	-0.28	YCPXWRQRBFJBPZ-UHFFFAOYSA-N	AMRT low	27.3974	524.751	1915.33	880	2019	2630	189.292	4440.7	2345.96	229	1637	41742	11.8169	3.16062	566	313	1356	2003	785	2470	3554	1640	917	2739	2820	2880	1562	2035	2079	3121	5182	1707	1829	1386	1820	2116	673
17	POS_M842	POS	4.031	204.122	Acetyl-carnitine (C2)	[M+H]+	4	204.123	0.031	-3.82	RDHQFKQIGNGIED-MRVPVSSYSA-N	AMRT low	13.6344	851.306	6243.83	4540	6284.5	7802	90.2932	5269.55	5836.04	1514	5172	42617	16.1552	2.52353	2791	3036	6807	5704	2907	5370	5208	4805	6504	4755	3595	5319	42617	4540	3172	14419	3454	6836	3150	4532	8435	2616	5841
18	POS_M1426	POS	2.77	268.104	Adenosine	[M+H]+	2.8	268.104	-0.03	0	OIRDTQYFTABQOQ-KQYNXXCUSA-N	AMRT	9.4696	1605.47	16953.9	14662	16939	19426	194.22	33409.6	17201.9	5239	11548	319983	4.80542	2.09832	9204	6196	17953	19426	8563	16232	18061	8819	7025	18155	15072	8164	6739	15229	23465	18909	15732	8278	7366	8849	27968	7068	23188
19	NEG_M115	NEG	6.571	88.0404	Alanine	[M-H]-	6.4	88.0404	0.171	-0.57	QNAYBMKLOCPYGJ-REOHCLBHSA-N	AMRT possibly something interfering	11.6706	19555.6	167563	117119	168916	192832	250.847	350825	139856	5564	79734	2295917	5.57418	899.667	242	0	175322	192832	33131	134629	192821	10286	13778	208634	177384	11962	37625	190899	177307	184785	1993985	13076	42488	7923	155036	9922	185413
20	POS_M956	POS	6.251	218.116	Alanyl-glutamine	[M+H]+	6.07	218.114	0.181	12.29	HJCMDXDYPOUFDY-WHFBIAKZSA-N	AMRT saturated	3.63334	1.61292e+06	4.43922e+07	41465504	44581120	46615432	415.639	2.47238e+07	5.94838e+06	6160	1184737	144365728	6.52375	2848.8	9277	10118	45170008	46557140	144365728	1527774	4339868	25797	16686	4288304	6366096	7399	133775776	46615432	3612329	1206340	1551648	12843	133418144	183081	88687	33861	5240794
21	POS_M410	POS	6.349	147.077	Alanyl-glycine	[M+H]+	5.88	147.076	0.469	2.18	CXISPYVYMQWFLE-UHFFFAOYSA-N	AMRT	4.64355	37543.2	808503	768406	800594	860212	388.591	668714	172087	13494	40554	3806154	5.61424	48.4736	15620	17526	840847	855542	3777170	53492	102301	23957	26852	103070	140991	23369	3599398	854898	90165	44385	62750	42532	3806154	33436	27016	22287	113545
22	POS_M622	POS	15.592	175.12	Arginine	[M+H]+	15.3	175.119	0.292	8.79	ODKSFYDXXFIFQN-BYPYZUCNSA-N	AMRT_MSMS	7.14412	5.39983e+06	7.55842e+07	69079456	75523988	83938200	27.5624	2.07036e+07	7.51153e+07	29682142	71053672	128941992	26.0816	246.043	176367	114870	83938200	81530584	89788264	66455676	68450920	90481600	106107728	69336296	68919024	93190096	83974200	81444072	67538808	52870476	38769652	107983920	91021904	83163336	91397040	74128504	78669904
23	POS_M319	POS	7.617	133.061	Asparagine	[M+H]+	7.1	133.061	0.517	-1.2	DCXYFEDJOCDNAF-REOHCLBHSA-N	AMRT	5.31463	9162.3	172398	153262	173500	186206	18.9254	30990.9	163753	22503	158521	279182	29.5645	106.058	1258	1722	168261	164967	263411	176297	190528	147725	148348	183127	168306	149544	267744	180828	181980	196725	189069	168086	279182	153814	22503	137139	190395
24	NEG_M691	NEG	4.768	187.098	Azelaic acid	[M-H]-	4.93	187.098	-0.162	-0.32	BDJRBEYXGGNYIS-UHFFFAOYSA-N	AMRT	9.9369	1616.68	16269.5	13303	15880	19231	89.9113	7295.7	8114.33	0	6339	62691	22.1594	3.50882	5210	4829	18114	16668	7199	5202	7561	6221	11691	8507	11429	5036	7691	18137	8729	7518	14133	7299	8866	8350	0	6504	6255
25	POS_M223	POS	4.01	118.086	Betaine	[M+H]+	3.9	118.086	0.11	-5.17	KWIUHFFTVRNATP-UHFFFAOYSA-N	AMRT	11.3831	16702.3	146730	123578	148772	172794	62.3567	83309.1	133601	54508	113903	531353	20.0486	2.25358	68340	69061	157191	165389	66932	251985	185906	72864	83744	256783	209689	72602	86674	155988	136106	194934	269339	73918	71235	79998	113903	69207	176547
26	POS_M169	POS	12.343	104.107	Choline	[M]+	12	104.107	0.343	-0.1	OEYIOHPDSNJKLS-UHFFFAOYSA-N	AMRT_MSMS	9.46828	409804	4.32818e+06	3842166	4.31697e+06	4942368	24.2247	1.07559e+06	4.44007e+06	2583128	4270368	8463790	38.1003	1157.04	5774	3199	4677820	4942368	4817656	4619644	4983024	4355474	5636506	4438877	4650632	4543035	4228330	4798176	4504632	3998636	4024595	5833520	4599394	4215335	6269246	3409303	5118293
27	NEG_M367	NEG	2.265	137.036	cis-Urocanic acid	[M-H]-	2.3	137.036	-0.035	2.48	LOIYMIARKYCTBW-UPHRSURJSA-N	AMRT_MSMS	10.6297	12328.9	115985	96247	117114	135202	350.363	132410	37792.3	4754	10126	965837	9.31112	12.4161	8690	9743	130453	124323	13072	7038	10768	13848	23067	14988	48174	10126	9651	135202	10969	18432	71300	18545	10635	50359	47460	11508	9588
28	NEG_M426	NEG	10.581	147.031	Citramalic acid	[M-H]-	10.3	147.03	0.281	5.85	XFTRTWQBIOMVPK-UHFFFAOYSA-N	AMRT poor peak shape	13.0674	5138.02	39319.2	33227	38506	48402	67.8783	24002.4	35361	22491	28728	180649	21.4062	1.58777	27823	27786	44571	43287	110475	38960	34995	29723	31505	39016	34458	28728	98454	48402	28809	30404	116265	39739	112532	37096	43304	27855	34976
29	POS_M628	POS	7.705	176.103	Citrulline	[M+H]+	7.35	176.103	0.355	1.31	RHGKLRLOHDJJDR-BYPYZUCNSA-N	AMRT	24.1338	11110.5	46037	27286	44465.5	63247	421.919	117882	27939.4	1928	13314	1122271	9.4251	3.72347	7193	16258	27286	63247	2057	20321	13611	6313	11324	16069	16862	10959	8490	36590	17614	20424	3128	14355	8189	15413	1122271	9112	21242
30	POS_M197	POS	2.943	114.066	Creatinine	[M+H]+	3	114.066	-0.057	2.28	DDRJAANPRJIHGJ-UHFFFAOYSA-N	AMRT	14.9861	13531.2	90291.7	74353	85458	109981	408.076	162456	39810.2	8915	15183	1476327	8.32913	5.83619	21947	21365	109887	106728	19753	20428	20314	23774	21729	20008	19703	18210	17011	97945	18266	471799	24124	20510	18166	21067	18679	14897	18711
31	NEG_M808	NEG	7.213	199.969	Cysteine-S-sulfate	[M-H]-	7.1	199.969	0.113	0.65	NOKPBJYHPHHWAN-REOHCLBHSA-N	AMRT_MSMS	4.39335	61647.4	1.4032e+06	1319484	1.39052e+06	1520763	26.0577	360971	1.38527e+06	694813	1353836	2409186	17.0782	714.823	1775	1492	1390651	1319484	1112805	1374163	1663188	1086224	1250409	1962414	1356059	1141348	1114673	1369963	1101916	1400793	836002	1296987	1193653	1007348	1686262	908328	1875173
32	NEG_M1150	NEG	10.719	239.017	Cystine	[M-H]-	10.7	239.017	0.019	0.21	LEVWYRKDKASIDU-IMJSIDKUSA-N	AMRT poor peak shape	8.70586	11262	129361	114462	127082	149666	27.0657	35438.2	130934	63648	127954	289211	31.7793	88.2258	575	379	121295	119763	75867	115492	142630	110622	137160	109626	128361	125549	71962	114462	127231	96262	74641	145661	87125	108389	115173	93629	132602
33	POS_M193	POS	3.67	112.05	Cytosine	[M+H]+	3.8	112.051	-0.13	-2.23	OPTASPLRGRRNAP-UHFFFAOYSA-N	AMRT	9.37935	8195.48	87377.9	72989	89149.5	99967	89.2428	69577.1	77963.9	13109	24884	309103	11.779	4.26692	24395	21001	91832	92289	22436	175321	201213	21732	21809	151476	192916	24236	21055	96931	69417	221917	236788	21905	22995	24884	13109	21490	99385
34	POS_M2461	POS	0.785	391.285	DEHP	[M+H]+	0.85	391.284	-0.065	1.87	BJQHLKABXJIVAM-UHFFFAOYSA-N	AMRT	9.94121	10810	108739	94488	109315	124313	39.4569	84062.9	213050	56020	193040	485789	12.8594	2.56998	45116	44905	124313	122317	474065	356758	90904	174169	193302	154410	193471	387866	169541	111179	167847	115205	351344	198653	174273	262263	308416	188226	117878
35	POS_M176	POS	12.388	106.087	Diethanolamine	[M+H]+	12.9	106.086	-0.512	4.05	ZBCBWPMODOFKDW-UHFFFAOYSA-N	AMRT	9.6899	66118.4	682344	582842	687088	766306	107.31	397061	370013	256081	303466	3876935	16.6519	2.95555	239805	232756	750640	754966	304296	276658	300573	300550	330956	293070	369165	295112	300415	749539	330497	340916	465739	329182	296942	401514	361907	299009	311640
36	POS_M50	POS	1.386	79.0257	Dimethyl Sulfoxide DMSO	[M+H]+	1.41	79.0212	-0.024	56.44	IAZDPXIOMUYVGZ-UHFFFAOYSA-N	AMRT_MSMS highly saturated	2.49955	2.74933e+06	109992864	105392952	109687808	115624016	72.5284	1.35227e+07	1.86447e+07	89172	19344256	42611352	20.3312	664.963	181876	171637	110722872	112871160	157823	14454279	35446912	11962578	39469908	21623932	38550896	12214857	158901	115624016	29565632	29625654	255232	42611352	162114	32054018	27783546	125817	32809114
37	POS_M837	POS	14.069	203.15	Dimethylarginine (sym and assym)	[M+H]+	13.5	203.15	0.569	-2.22	HVPFXCBJHIIJGS-LURJTMIESA-N	AMRT	9.54729	8467.8	88693.2	78801	87245.5	104257	100.455	92191.1	91773.9	3655	90860	431432	9.18505	16.2994	9280	8084	97755	104257	6777	238971	213144	7490	10025	141130	195905	6085	4483	91918	214071	179971	271439	9974	6559	5835	90860	7446	196919
38	POS_M2017	POS	0.825	338.342	Erucamide	[M+H]+	0.83	338.342	-0.005	0.09	UAUDZVJPLUQNMU-KTKRTIGZSA-N	AMRT	26.2114	4721.05	18011.4	9980	18795	25391	103.501	780087	753700	87186	567279	5868241	0.605195	0.445899	37259	46401	20499	22321	235323	87810	395752	1362001	567279	1604117	709949	110279	802659	9980	938053	1438516	100555	2137104	836455	553149	122672	1610125	401218
39	NEG_M278	NEG	1.672	124.992	Ethyl-sulfate	[M-H]-	1.84	124.991	-0.168	2.8	KIWBPDUYBMNFTB-UHFFFAOYSA-N	AMRT	7.25325	12535.2	172821	159300	167978	196753	34.7631	65396.1	188119	9661	192056	445414	19.1681	99.5228	2368	604	159914	168454	13845	191620	211353	150882	178728	206658	216725	168244	9661	159300	244160	189961	14092	222570	13572	144853	203019	132191	209550
40	NEG_M1512	NEG	6.526	273.009	Ferulic acid 4-sulfate	[M-H]-	6.22	273.007	0.306	4.36	PZPATWACAAOHTJ-HWKANZROSA-N	AMRT very low	6.35799	2100.65	33039.6	30210	32363.5	36815	11.5184	3618.8	31417.5	24151	30860	39084	58.0483	8.07271	3443	4248	35088	36815	32278	28153	32069	34777	33347	30860	35314	34256	30130	35871	29769	32526	37551	36046	33014	37826	31587	29746	32351
41	POS_M2874	POS	8.302	442.147	Folic acid	[M+H]+	8.25	442.147	0.052	-0.54	OVBPIULPVIDEAO-LBPRGKRZSA-N	AMRT	3.56653	3036.73	85145.2	80030	85042.5	89943	17.8427	15537.4	87079.6	51696	88409	145300	19.5446	908.215	166	0	85225	89943	66494	101755	99801	78623	88626	87802	94177	76527	60834	84791	102412	88409	63241	87464	67583	70294	107903	62471	95756
42	NEG_M217	NEG	7.32	115.004	Fumaric acid	[M-H]-	8	115.004	-0.68	-1.22	VZCYOOQTPOCHFL-OWOJBTEDSA-N	AMRT	6.69252	2810.96	42001.6	38598	42116.5	48495	60.0989	24754.3	41189.3	4343	34846	184881	11.3554	21.8162	2471	3171	38598	39638	108408	34054	34907	33462	41476	29167	29375	36715	101259	44846	30603	30227	122070	49139	117051	33633	4343	22311	35309
43	NEG_M646	NEG	5.986	179.056	Glucose (Hexose)	[M-H]-	6.2	179.056	-0.214	2.01	GZCGUPFRVQAUEE-SLPGGIOYSA-N	AMRT	12.7955	7047.77	55080.2	45056	53986.5	67096	22.2942	12387.2	55562.5	31365	53830	88148	56.8957	141.322	393	786	67096	64660	73058	50373	53703	66984	70368	57384	54289	72871	61041	61567	49007	49409	55539	77670	73526	63661	48808	64395	54517
44	POS_M422	POS	6.979	148.061	Glutamic acid	[M+H]+	6.8	148.06	0.179	3.92	WHUUTDBJXJRKMK-VKHMYHEASA-N	AMRT	3.65482	30814.9	843131	801134	842902	882616	133.415	1.1761e+06	881533	470251	659451	11663179	2.6201	26.6879	29599	26466	801134	833042	606726	925569	859070	542202	627090	845676	849159	578231	632762	869599	1351648	946464	589059	633585	644611	560959	11663179	530164	892433
45	POS_M411	POS	7.178	147.077	Glutamine	[M+H]+	6.93	147.076	0.248	2.38	ZDXPYRJPNDTMRX-VKHMYHEASA-N	AMRT_MSMS	5.20418	3.30133e+06	6.34361e+07	58239524	63338730	67838656	19.8733	1.21996e+07	6.13871e+07	44407060	59659696	133044952	27.0608	2254.72	9755	5178	61372860	64287344	64207632	61227196	62946524	57723948	64881760	61348420	65877004	61431132	60259416	66381844	61893236	58791852	114220792	72391696	49493564	61803400	44407060	54600100	65271312
46	NEG_M701	NEG	7.1	188.057	Glutaryl-glycine	[M-H]-	7.01	188.056	0.09	1.65	NBLKTRLPZFCMJG-UHFFFAOYSA-N	AMRT	5.48322	5609.45	102302	93085	100760	110277	218.706	221392	101228	8880	63622	1869924	2.53372	12.9227	8749	5553	105616	109140	10950	125565	105497	11919	14134	93013	115265	11186	13748	110277	425850	107908	194452	13240	14729	13344	1869924	14842	90055
47	POS_M1318	POS	6.588	258.11	Glycerophosphocholine	[M]+	6.4	258.11	0.188	0.35	SUHOQUVVVLNYQR-MRVPVSSYSA-N	AMRT	6.58816	27688.8	420281	390669	414987	458995	125.5	538536	429112	38315	392231	4080444	5.14149	11.9041	31293	32655	449611	458995	42719	887490	558947	44234	44003	582074	669358	38315	40664	452286	640342	606143	833143	45835	42038	51337	1157690	40131	624756
48	NEG_M64	NEG	6.757	74.0245	Glycine	[M-H]-	7	74.0247	-0.243	-2.84	DHMQDGOQFOQNFH-UHFFFAOYSA-N	AMRT	7.51857	14094.6	187464	168449	186286	213552	16.2674	30505.9	187527	118503	188961	297035	46.203	667.727	0	368	168449	172896	136701	193496	221415	165976	185216	199015	205047	152679	132503	170914	198186	170758	213609	185441	175288	148004	118503	130890	198798
49	POS_M460	POS	4.559	152.059	Guanine	[M+H]+	4.43	152.057	0.129	16.64	UYTPUPDQBNUYGX-UHFFFAOYSA-N	AMRT	9.8488	5688.8	57761.3	48599	57599	67274	213.528	117406	54984	2214	20340	1027135	4.84539	6.31151	10943	9126	65910	63503	8074	72716	70154	5364	4733	126665	59949	5163	4198	67274	25235	81500	55243	3376	17244	5511	1027135	6738	184763
50	NEG_M1326	NEG	0.844	253.217	Hexadecenoic acid	[M-H]-	0.83	253.217	0.014	0.47	SECPZKHBENQXJG-BQYQJAHWSA-N	AMRT	12.9565	3837.05	29615	25667	28308.5	37342	261.158	59161.3	22653.5	1748	6406	372122	6.48575	6.6953	4692	4652	37342	36839	9152	3309	8986	6995	69267	10147	11141	2096	9978	27860	6776	8782	83051	8283	12179	10344	5816	5066	7672
51	NEG_M658	NEG	5.679	181.071	Hexitol (Sorbitol Mannitol Galactitol)	[M-H]-	5.68	181.072	-0.001	-6.13	FBPFZTCFMRRESA-JGWLITMVSA-N	AMRT	14.7161	4454.91	30272.3	23424	31240.5	36843	26.8978	8252.52	30681.1	14592	29133	57066	53.9824	33.2937	989	1098	36843	31491	28269	35310	46897	29773	32997	35228	35136	26555	27979	36575	43499	32610	28981	40393	29133	26948	37355	21400	37949
52	NEG_M639	NEG	1.855	178.051	Hippuric acid	[M-H]-	2.1	178.051	-0.245	1.07	QIAFMBKCNZACKA-UHFFFAOYSA-N	AMRT	11.6147	2189.43	18850.4	14977	18780.5	21769	376.008	46062.6	12250.4	1808	5296	373472	4.75316	3.42144	7047	8090	21168	21685	3944	5555	7725	6176	6725	8169	7235	5924	6697	19351	8338	16621	5662	5401	6682	7438	5882	5902	5471
53	POS_M479	POS	7.679	156.077	Histidine	[M+H]+	7	156.077	0.679	0.58	HNDVDQJCIGZPNO-YFKPBYRVSA-N	AMRT_MSMS tailing	10.2479	1.49108e+06	1.45502e+07	12430350	14554289	16723468	21.7553	3.14731e+06	1.44669e+07	7195985	14236578	25995128	47.3764	133.81	117594	98553	15668613	16723468	13585098	18304486	18110300	13849824	17313004	16685572	17386896	15037949	11983579	16115998	18687356	15063340	10693887	18421048	13840960	14153599	9672618	10840017	18813454
54	NEG_M356	NEG	3.207	135.031	Hypoxanthine	[M-H]-	3.23	135.031	-0.023	0.74	FDGQSTZJBFJUBT-UHFFFAOYSA-N	AMRT_MSMS	6.98999	6868.88	98267.4	85006	100117	106900	73.3292	81525	111177	3461	100416	316161	8.42549	332.265	45	625	98909	102638	167113	28321	71892	163825	204590	65660	18732	200224	144487	102675	10461	60019	9843	233569	163456	174675	92311	141594	93084
55	NEG_M319	NEG	7.347	132.03	Iminodiacetic acid	[M-H]-	7.15	132.03	0.197	-0.15	NBZBKCUXIYYUSX-UHFFFAOYSA-N	AMRT	5.91498	151007	2.55297e+06	2348898	2569349	2838992	72.7714	1.87766e+06	2.58021e+06	67396	2079787	13491828	8.04233	280.4	3617	3253	2562070	2351406	8053306	1890506	2002652	2082289	2598823	1716875	1798769	2288058	7141284	2593017	1633752	1617610	8449522	2599128	8646995	2169762	67396	1682567	1945468
56	NEG_M851	NEG	2.766	204.067	Indole-3-lactic acid	[M-H]-	2.9	204.067	-0.134	2.74	XGILAAMKEQUXLS-UHFFFAOYSA-N	AMRT very low	20.4774	474.308	2316.25	1595	2402	3398	138.242	2998.49	2169.02	319	1739	29252	15.8182	2.30301	1423	554	2471	3398	2219	2258	1913	1158	1483	3143	1875	1574	1452	2466	3129	2904	2285	1379	1938	2142	29252	1542	2925
57	NEG_M1472	NEG	3.988	267.072	Inosine	[M-H]-	3.93	267.073	0.058	-5.95	UGQMRVRMYYASKQ-KQYNXXCUSA-N	AMRT	17.5553	17581.3	100148	73023	96941.5	132527	38.3693	37754.2	98397	39505	99042	259314	46.5679	116.791	1375	406	80234	73023	94621	110662	97986	45253	57884	103827	88430	49617	86768	85700	109564	85517	133750	62430	99966	57454	114264	39505	107229
58	POS_M697	POS	2.124	190.05	Kynurenic acid	[M+H]+	2.2	190.05	-0.076	-1.37	HCZHHEIFKROPDY-UHFFFAOYSA-N	AMRT low	18.8662	1352.27	7167.67	5065	7364.5	9200	88.9727	6799.34	7642.06	552	3906	33025	19.8882	6.59096	1409	969	5907	8180	623	24138	10944	3254	2293	14799	11882	1642	871	9200	5683	12770	11238	2299	2687	1911	9769	2208	19361
59	POS_M863	POS	4.558	209.094	Kynurenine	[M+H]+	4.3	209.092	0.258	8.27	YGPSJZOEDVAXAB-QMMMGPOBSA-N	AMRT_MSMS	3.78041	11730.7	310301	293131	310488	327894	93.5139	278913	298259	41038	135766	1231882	4.20584	19.1154	15245	13855	302508	321235	46087	778074	347618	81335	89697	507903	567405	83173	41038	318434	251371	368895	994983	101897	44381	88109	66925	73651	509099
60	NEG_M120	NEG	3.674	89.0242	Lactic acid	[M-H]-	3.8	89.0244	-0.126	-2.13	JVTAAEKCZFNVCJ-UHFFFAOYSA-N	AMRT high	12.6111	2.6419e+06	2.09491e+07	17585304	20228596	24905340	102.346	1.79885e+07	1.75761e+07	18865	26084896	58358488	14.6867	1870.95	11640	12486	24905340	24691730	33823	37800436	39990048	26515	39595	37704380	38688476	30087	42293	24443384	44696528	37937240	53771296	36246	34003	157309	33329096	24506	36688844
61	NEG_M308	NEG	4.148	130.087	Leucine	[M-H]-	4.1	130.087	0.048	-1.54	ROHFNLRQFUQHCH-YFKPBYRVSA-N	AMRT	11.541	114697	993817	857024	961652	1183112	25.5043	268062	1.05104e+06	539257	1015207	2111192	42.7874	993817	0	0	1131228	1065049	1207198	1045401	1094986	1265383	1330326	1063088	1033189	1242646	1118448	1148104	1065625	955828	862706	1550886	1220205	1187252	1270277	994055	1159041
62	NEG_M1584	NEG	0.838	279.234	Linoleic acid	[M-H]-	0.83	279.233	0.008	2.18	OYHQOLUKZRVURQ-HZJYTTRNSA-N	AMRT	12.2294	5572.05	45562.8	37596	44336.5	57766	352.838	231807	65697.9	9	6474	1276793	2.40375	6.78852	4463	5830	54274	57766	1182265	1686	6271	9710	34622	12863	8285	8001	1190830	46811	5613	4942	302353	16626	1276793	6702	4141	8798	4713
63	POS_M414	POS	14.202	147.113	Lysine	[M+H]+	13.63	147.113	0.572	1.56	KDXKERNSBIXSRK-YFKPBYRVSA-N	AMRT	4.21837	404430	9.58735e+06	9163017	9.46549e+06	10507154	16.0301	1.55078e+06	9.67416e+06	6350176	9600696	15340884	26.0791	99.9993	71662	59440	9163017	9462760	9114920	9819963	10355274	8965068	10386912	9337653	10111683	9154185	8489606	9806532	10534357	9307108	8843497	11400525	9289769	8685185	11499389	7542533	11356931
64	POS_M441	POS	4.812	150.059	Methionine	[M+H]+	4.75	150.058	0.062	3.73	FFEARJCKVFRZRR-BYPYZUCNSA-N	AMRT_MSMS	4.99984	128543	2.57094e+06	2355235	2604782	2747312	19.2989	472223	2.44689e+06	132556	2429919	3928560	27.2208	1090.07	1312	3345	2546727	2637762	2332795	2461140	2610270	2291176	2857977	2475467	2580833	2538978	2267462	2623746	2554012	2387542	1990872	3097254	2440701	2497615	132556	2098725	2726682
65	POS_M538	POS	6.586	166.053	Methionine sulfoxide	[M+H]+	6.34	166.053	0.246	-0.3	QEFRNWWLZKMPFJ-UHFFFAOYSA-N	AMRT	7.16841	114381	1595620	1462207	1577210	1746992	25.8585	449199	1.73714e+06	455126	1779744	3042936	25.4632	146.307	12205	10698	1617070	1746992	466458	1961500	2075189	1628331	1973853	1855986	2059586	1709048	456312	1732764	2138269	1811858	717176	2194948	455126	1654249	2256560	1350388	2184689
66	NEG_M301	NEG	1.244	129.056	Methyl-2-oxovaleric acid	[M-H]-	1.25	129.056	-0.006	0.46	BKAJNAXTPSGJCU-UHFFFAOYSA-N	AMRT	13.6823	274709	2.00777e+06	1657773	1987790	2446393	105.613	1.28969e+06	1.22115e+06	17197	1015746	5251348	21.3004	105.277	19546	16697	2446393	2429560	32335	2663792	3027121	37689	44501	3453594	2538112	17197	47760	2106315	3071042	3030021	3081612	39282	51014	28089	1015746	34568	3333634
67	NEG_M221	NEG	1.057	115.04	Methylacetoacetic acid	[M-H]-	0.92	115.04	0.137	0.26	WRQNANDWMGAFTP-UHFFFAOYSA-N	AMRT	13.9702	1551.59	11106.4	8787	11357	13932	99.1016	14171.6	14300.1	351	4874	48382	10.9485	11.9972	1350	1187	13932	11935	1335	27536	22243	1399	2339	42314	31706	888	1995	11792	24739	29196	11239	2479	1640	1565	4874	1554	30797
68	POS_M363	POS	4.163	141.066	Methylimidazoleacetic acid	[M+H]+	4.05	141.066	0.113	-2.2	ZHCKPJGJQOPTLB-UHFFFAOYSA-N	AMRT few samples	16.9617	871.916	5140.5	3332	5458	6123	187.511	9975.61	5320.02	2036	4199	97211	8.74048	1.07965	5058	4807	4330	6123	3896	4221	4242	4647	4466	4929	5240	3363	3988	5401	4884	7716	4872	4523	3197	4845	4392	3236	3564
69	POS_M949	POS	6.727	217.13	N-Acetyl-arginine	[M+H]+	6.5	217.13	0.227	1.8	SNEIUMQYRCDYCH-LURJTMIESA-N	AMRT	10.2302	1715.66	16770.6	14391	16665	19250	68.5882	11004.6	16044.5	6912	13729	102930	15.5904	3.40987	6679	3691	17110	18974	14379	9326	12800	16072	26156	10817	11375	17018	16861	17065	11201	13268	9193	24463	14403	20927	45454	12199	14993
70	NEG_M604	NEG	7.317	174.042	N-Acetyl-aspartic acid	[M-H]-	7.2	174.041	0.117	4.65	OTCCIMWXFLJLIA-BYPYZUCNSA-N	AMRT	8.52555	27426.1	321693	284493	319262	359483	136.713	451238	330062	6838	323498	2995602	6.07796	46.484	7699	6230	355036	341373	20870	656918	605212	12067	8410	470764	485175	9171	24917	349935	1197018	586806	994608	12713	22956	11399	436147	10402	430939
71	NEG_M1810	NEG	8.982	303.084	N-Acetyl-aspartyl-glutamic acid	[M-H]-	8.6	303.083	0.382	1.42	OPVPGKGADVGKTG-UHFFFAOYSA-N	AMRT	8.42556	2835.87	33657.9	28690	33223	38362	129.458	40201.8	31054.1	0	31712	252764	7.05407	56.473	540	452	28690	31217	53349	56669	35584	1421	601	36285	38621	637	42285	32327	42188	40290	176258	2673	43259	1331	43110	1488	31712
72	NEG_M418	NEG	4.504	146.047	N-Acetyl-serine	[M-H]-	4.59	146.046	-0.086	4.93	JJIHLJJYMXLCOY-BYPYZUCNSA-N	AMRT low	8.26801	2246.94	27176.3	22897	26954.5	31248	71.4627	15246	21334.3	4433	22000	78912	14.7379	5.17127	6915	4828	29012	24751	15093	35231	28350	6861	7904	27722	28737	4915	15410	29727	32251	32441	64421	8381	16138	16667	31616	7750	29511
73	NEG_M501	NEG	3.636	160.062	N-Acetyl-threonine	[M-H]-	3.76	160.062	-0.124	0.37	PEDXUVCGOLSNLQ-WUJLRWPWSA-N	AMRT	7.48685	1602.16	21399.7	19213	21179	23920	49.1934	9530.54	19373.6	5408	20211	54338	16.8108	117.258	473	0	20710	19628	32702	26360	25431	8781	10922	30776	23800	8272	33913	23561	28804	30639	34677	10939	38483	7486	54338	5408	27938
74	POS_M462	POS	1.874	152.071	N-Phenylglycine	[M+H]+	1.75	152.071	0.124	-0.2	NPKSPKHJBVJUKB-UHFFFAOYSA-N	AMRT	8.5688	92397.5	1.0783e+06	966968	1049029	1204524	22.5877	256701	1.13646e+06	661201	1073926	2134975	35.9942	84.1831	29232	4780	1175579	1151051	1284950	1362195	1446028	1133430	1256334	1356379	1324618	1032282	1125935	1204524	1375540	1146511	1216714	1302073	1287410	998172	1372352	813192	1258396
75	NEG_M305	NEG	3.308	130.051	N-Propionylglycine	[M-H]-	3.13	130.051	0.178	-3.46	WOMAZEJKVZLLFE-UHFFFAOYSA-N	AMRT	26.6015	1144.26	4301.5	1702	4602	6025	129.825	6535.83	5034.33	0	3746	40428	17.5076	1720.6	0	10	5082	4059	0	12758	11542	0	0	7671	8107	271	600	5228	9966	11617	28654	0	274	13	4063	0	8083
76	POS_M1709	POS	3.438	298.116	N1-Methylguanosine	[M+H]+	3.47	298.115	-0.032	3.39	UTAIYTHAJQNQDW-KQYNXXCUSA-N	AMRT low noisy peak	9.44075	578.388	6126.5	5345	6180.5	7133	93.2793	5964.69	6394.44	355	6544	32409	9.69686	4.85941	1041	1190	5927	5490	510	14077	12446	953	2052	11228	12394	893	1552	6596	13481	9734	17322	1080	1548	676	6544	1379	8637
77	NEG_M596	NEG	5.202	173.057	N2-Acetyl-asparagine	[M-H]-	5.05	173.057	0.152	1.68	HXFOXFJUNFFYMO-BYPYZUCNSA-N	AMRT	11.1383	1582.39	14206.8	12236	13883	16760	31.1069	4258.54	13690	9107	12761	41054	37.1581	14206.8	0	0	16760	14972	20044	9925	14207	12939	13177	13351	12761	12364	23825	16288	12919	11256	24823	13307	21520	12310	16059	12978	13522
78	NEG_M690	NEG	4.588	187.073	N2-Acetyl-glutamine	[M-H]-	4.6	187.072	-0.012	1.71	KSMRODHGGIIXDV-YFKPBYRVSA-N	AMRT	6.4104	1522.81	23755.3	21529	23600	26167	402.861	85413.2	21201.6	3672	10374	814822	1.78288	12.7889	1756	2978	21823	25220	30176	5801	7231	11643	18293	8645	8557	9867	30839	23046	5673	9327	29855	18265	32306	12342	814822	6287	10374
79	POS_M694	POS	7.429	189.124	N2-Acetyl-lysine	[M+H]+	6.7	189.123	0.729	2.75	VEYYWZRYIYDQJM-ZETCQYMHSA-N	AMRT	7.65882	5238.91	68403.7	61218	68875	76878	327.105	221884	67832.7	3131	10918	1405227	2.3611	12.9204	4593	5775	73028	76878	772854	17958	24299	5489	6888	29695	29978	4657	702093	72051	17588	17342	858792	5812	742061	4972	23977	4578	24865
80	POS_M1820	POS	2.643	312.132	N2,N2-Dimethylguanosine	[M+H]+	2.75	312.13	-0.107	4.77	RSPURTUNRHNVGF-IOSLPCCCSA-N	AMRT	10.2034	1084.36	10627.4	8630	10549.5	12060	91.9892	9766.42	10616.9	527	7195	49291	11.1029	5.44716	1714	1647	11217	9980	989	23501	22996	1878	601	18877	19017	527	1862	12060	18978	20765	28244	1216	1882	1690	7195	2930	21273
81	NEG_M693	NEG	5.615	187.109	N6-Acetyl-lysine	[M-H]-	5.5	187.109	0.115	2.19	DTERQYGMUDWYAZ-ZETCQYMHSA-N	AMRT	21.1225	2766.23	13096.2	9523	12071	17886	117.035	15737.2	13446.6	1010	11913	122349	17.5777	45.871	201	756	15953	17886	37699	26354	23559	1826	6293	21494	23615	3375	30523	16119	27823	16606	60085	6490	35996	2928	18550	1119	22245
82	POS_M254	POS	1.508	123.055	Nicotinamide	[M+H]+	1.55	123.055	-0.042	1.46	DFPAKSUCGFBDDF-UHFFFAOYSA-N	AMRT_MSMS	7.30371	218412	2.99043e+06	2665960	2952323	3390396	23.0652	1.34336e+06	5.82418e+06	13743	5972338	10064846	16.2587	1661.58	1825	2643	2879006	2936664	5410548	7491622	6700625	5237034	6070324	6396038	6923070	5745188	4773476	3013413	7019268	5984308	5745368	6873735	5131578	5186298	13743	4212111	6584856
83	POS_M259	POS	2.683	124.039	Nicotinic acid	[M+H]+	2.73	124.039	-0.047	-0.48	PVNIIMVLHYAWGP-UHFFFAOYSA-N	AMRT high single sample	7.99145	3796.84	47511.2	41819	47189.5	54374	797.532	353481	44321.8	3993	6800	3341559	1.07413	9.81891	5662	4994	50801	49909	8922	6694	6959	7831	8253	5366	6737	7078	8901	50279	7076	7453	6945	8577	7905	7662	3341559	6741	8531
84	POS_M467	POS	1.877	153.067	Nudifloramide	[M+H]+	1.82	153.066	0.057	5.1	JLQSXXWTCJPCBC-UHFFFAOYSA-N	AMRT	11.1945	4354.64	38899.8	32747	38331	45195	21.4293	8938.86	41713.3	23592	39968	75397	48.7159	5.05077	8060	8242	44397	45195	44999	49456	49555	40588	49279	45337	46589	39908	38488	40084	51644	45145	47979	46882	45483	36811	49145	29922	47040
85	NEG_M1611	NEG	0.829	281.249	Oleic Acid	[M-H]-	0.79	281.249	0.039	0.32	ZQPPMHVWECSIRJ-KTKRTIGZSA-N	AMRT	13.5402	16744.1	123662	107258	119372	157257	241.13	333698	138389	15908	38874	2299660	5.01775	6.48533	20887	21551	157257	156752	1172394	27958	50359	29564	91061	69305	83456	15908	1218534	117478	38364	43020	880263	42733	1251077	32556	75950	35602	54374
86	POS_M323	POS	13.444	133.097	Ornithine	[M+H]+	12.9	133.097	0.544	-2.93	AHLPHDHHMVZTML-BYPYZUCNSA-N	AMRT_MSMS	8.7822	96883.1	1.10318e+06	989164	1121614	1254476	98.7409	1.11988e+06	1134159	45452	1359376	4665581	8.65122	23.2682	51343	46573	1130574	1191102	60660	2454370	2622920	78965	53374	2050483	2428722	70911	57858	1239669	2270512	2282429	3454716	89465	57811	84643	2038666	59012	2308202
87	NEG_M476	NEG	4.083	155.011	Orotic acid	[M-H]-	4.2	155.01	-0.117	4.58	PXQPEWDEAKTCGB-UHFFFAOYSA-N	AMRT	12.6215	2332.55	18480.8	14761	18206	22148	75.1848	14832.5	19728	13524	18074	155895	15.726	0.907498	22258	22473	19784	16047	21367	16032	17404	19394	16974	18741	15609	20658	22373	20601	19050	21620	20168	22454	21294	22248	155895	24930	19666
88	NEG_M118	NEG	9.078	88.9881	Oxalic acid	[M-H]-	8.7	88.988	0.378	1.24	MUBZPKHOEPUJKR-UHFFFAOYSA-N	AMRT	9.4895	47893.6	504701	439588	504782	592621	31.4924	149166	473656	233312	492869	842979	32.1076	6.44876	74772	69868	517781	468621	454290	622440	639751	312157	349620	607566	600693	333573	425973	592621	725068	657426	651467	407529	460349	328794	647848	279119	675593
89	NEG_M404	NEG	7.697	145.014	Oxoglutaric acid	[M-H]-	7.6	145.014	0.097	0.21	KPGXRSRHYNQIFN-UHFFFAOYSA-N	AMRT	10.8348	3661.11	33790.2	28375	33319	38614	121.123	43119.2	35599.4	9046	28909	341335	8.49066	4.49309	7555	8148	33049	29163	23370	46346	38552	10715	11545	30718	40095	11486	21029	38614	113082	42633	105668	12070	22559	13346	341335	16017	40936
90	POS_M975	POS	3.33	220.119	Pantothenic acid	[M+H]+	3.4	220.118	-0.07	3.41	GHOKWGTUZJEAQD-ZETCQYMHSA-N	AMRT_MSMS	5.22659	78536.1	1.50263e+06	1391773	1.51159e+06	1624232	20.2859	308388	1.52021e+06	888643	1500490	2658489	25.4666	746.461	3678	1045	1624232	1580638	1479617	1740752	1679028	1356824	1619670	1587419	1623237	1492699	1302928	1542209	1648405	1302968	1500490	1683105	1419854	1325650	1709214	1051812	1632331
91	NEG_M593	NEG	1.134	172.992	Phenol-sulfate	[M-H]-	1.17	172.991	-0.036	0.81	CTYRPMDGLDAWRQ-UHFFFAOYSA-N	AMRT	11.5141	1515.75	13164.2	11202	13157.5	15748	155.878	26324.6	16887.9	0	14764	215578	5.75792	13164.2	0	0	15163	14145	0	26403	29094	897	987	22223	32690	528	0	13567	20925	82450	17089	1055	0	359	11115	851	28691
92	POS_M1400	POS	2.426	265.119	Phenylacetylglutamine	[M+H]+	2.5	265.118	-0.074	1.81	JFLIEFSWGNOPJJ-JTQLQIEISA-N	AMRT_MSMS	20.9528	2131.72	10173.9	6820	9997.5	13641	676.729	139384	20596.8	1299	4429	1317864	1.52938	2.03427	4319	2490	9350	12965	3479	1299	5066	4220	6340	6577	4343	2149	6563	10334	3980	36478	3468	3854	5935	4330	2915	7720	4190
93	POS_M543	POS	4.058	166.087	Phenylalanine	[M+H]+	4.05	166.086	0.008	2.83	COLNVLDHVKWLRT-QMMMGPOBSA-N	AMRT_MSMS	4.51631	580307	1.28491e+07	11826979	1.28641e+07	13737466	13.385	1.57851e+06	1.17932e+07	8297136	11926332	16911828	36.763	663.721	18151	15116	12775801	13032381	11178653	12903194	12153049	9990258	12063476	11926332	12180884	11567154	10232399	12714889	12617025	11401924	11503067	13219199	10951526	10916256	13127095	9232636	13125102
94	NEG_M526	NEG	4.068	165.02	Phthalic acid	[M-H]-	4.3	165.019	-0.232	1.33	XNGIFLGASWRNHJ-UHFFFAOYSA-N	AMRT	20.5469	4895.38	23825.4	18388	21357.5	32780	80.3666	18209.9	22658.5	13615	18892	171148	26.8831	2.27044	9607	10167	32780	24864	20720	17143	20412	22027	21457	22131	18980	33257	70790	29838	20996	25032	22105	26581	61887	24014	19421	21037	19602
95	POS_M287	POS	4.84	130.087	Pipecolic acid	[M+H]+	4.8	130.086	0.04	5.77	HXEACLLIILLPRG-YFKPBYRVSA-N	AMRT	18.9767	2265.15	11936.5	8574	12000	15138	158.078	15099.2	9551.72	0	5824	98717	15.0018	2.41936	9947	4652	8628	10463	46917	7898	7027	2454	936	17723	9665	2249	48008	12292	9754	10720	63718	4836	50744	4838	2204	2528	5616
96	POS_M203	POS	5.288	116.07	Proline	[M+H]+	4.95	116.071	0.338	-6.12	ONIBWKKTOPOVIA-BYPYZUCNSA-N	AMRT_MSMS	5.89361	118231	2.00608e+06	1827002	1.99454e+06	2204889	7.99419	154526	1.93297e+06	1574809	1909097	2468254	76.512	98.7744	24317	20356	2012525	2204889	2183798	1991064	2115427	1897398	2039960	2052532	1993325	1905571	2140882	2168152	2208165	2145280	2468254	2095108	1996783	1882093	1976188	1731050	2135783
97	POS_M379	POS	3.642	144.102	Proline betaine	[M+H]+	3.63	144.102	0.012	-0.56	CMUNUTVVOOHQPW-LURJTMIESA-N	AMRT	12.5253	1514.22	12089.2	9547	12442	14542	205.567	17952.2	8733.02	2675	5279	129988	8.43472	3.98131	2587	3257	13034	13060	5393	3936	5499	4780	5236	5990	5072	3885	18720	13218	6535	13546	6793	6232	4273	5279	10486	4314	4649
98	NEG_M1194	NEG	4.549	243.062	Pseudouridine	[M-H]-	4.45	243.062	0.099	-1.73	PTJWIQPHWPFNBW-GBNDHIKLSA-N	AMRT	12.1356	5366.66	44222.4	38529	41967	52813	101.023	43641.2	43199.5	0	59484	145238	12.2972	59.1406	665	754	52813	47607	229	112467	104321	1226	646	83959	93827	174	1336	48328	94755	94681	127356	1150	150	236	65408	1006	89544
99	POS_M553	POS	1.83	168.066	Pyridoxal	[M+H]+	1.82	168.066	0.01	0.36	RADKZDMFGJYCBB-UHFFFAOYSA-N	AMRT	8.29153	6514.88	78572.8	66533	78000	91746	64.477	56834	88146.3	29033	47180	198214	11.463	3.09866	26484	23369	78486	77431	36922	171084	167498	34468	37013	142292	153370	29154	32966	85532	184952	157732	124889	35236	36295	34316	47180	31260	158692
100	POS_M566	POS	1.879	170.082	Pyridoxine	[M+H]+	1.92	170.081	-0.041	2.12	LXNHXLLTXMVWPM-UHFFFAOYSA-N	AMRT_MSMS	10.4743	406273	3.87876e+06	3368504	3836423	4440236	24.5768	959861	3.90556e+06	2070866	3755931	7344766	42.3262	512.115	7687	6742	4219061	4206624	4216871	4739944	5061070	3627142	4546302	4528079	4802982	3609898	3736340	4440236	5089475	4057488	4229308	4872881	4144116	3452424	5120616	2734773	4709051
101	POS_M276	POS	4.306	130.05	Pyroglutamic acid	[M+H]+	4.35	130.05	-0.044	1	ODHCTXKNWHHXJC-VKHMYHEASA-N	AMRT_MSMS	3.91197	16254.4	415504	396602	413822	451138	35.086	136614	389371	227031	389660	1201763	11.898	203.33	1800	2315	420899	420155	505683	452854	451342	278573	335866	451399	460278	290141	459171	413938	486256	434303	895133	345597	476313	298338	293403	235812	452188
102	NEG_M112	NEG	2.734	87.0085	Pyruvic acid	[M-H]-	2.9	87.0088	-0.166	-2.53	LCTONWCANYUPML-UHFFFAOYSA-N	AMRT	8.713	17596	201952	175296	201472	232793	60.2388	118554	196806	58133	196503	478668	14.8423	8.97403	25771	27177	225261	216949	244532	84669	108318	281680	288992	110088	76984	301741	207224	208063	107605	106604	231745	338629	248150	293666	195774	269628	122596
103	POS_M610	POS	1.851	174.055	Quinaldic acid	[M+H]+	1.95	174.055	-0.099	2.47	LOAUVZALPPNFOQ-UHFFFAOYSA-N	AMRT	8.48992	4812.77	56688.1	49665	57435	62558	73.5117	45703.8	62172.1	4708	49220	153890	10.5304	40.2257	1228	2276	60623	62360	7969	127080	142858	22516	27879	112216	147020	19326	4708	61568	140308	100915	68878	27175	5720	21709	49220	15164	75266
104	POS_M2341	POS	2.722	377.146	Riboflavin	[M+H]+	2.8	377.146	-0.078	0.56	AUNGANRZJHBGPY-SCRDCRAPSA-N	AMRT	6.53844	2978.75	45557.6	41296	45150.5	50796	27.9119	13204.6	47308.2	27236	46074	134677	22.5584	20.0033	2983	2893	50796	44639	35716	51540	52162	43924	45884	50383	48172	40001	36596	43169	49062	40611	34599	49844	34258	40099	134677	33637	54203
105	NEG_M189	NEG	7.584	104.036	Serine	[M-H]-	7.3	104.035	0.284	2.6	MTCFGRXMJLQNBG-REOHCLBHSA-N	AMRT	6.7265	45602	677946	614832	679118	759949	19.4025	128881	664253	12852	661798	1003045	35.3829	252.824	2348	1765	759949	678910	729084	678236	798424	630906	734987	719074	742096	654440	666309	705359	578066	660129	692897	722889	811546	607507	12852	567199	710218
106	NEG_M597	NEG	5.689	173.083	Suberic acid	[M-H]-	5.72	173.082	-0.031	5.32	TYFQFVWCELRYAO-UHFFFAOYSA-N	AMRT very low	19.08	3358.62	17602.8	13407	17129.5	22055	81.1011	4645.96	5728.61	1431	4547	35996	72.2911	17602.8	0	0	22055	20086	4803	5045	8082	4001	6327	4541	8881	2596	7493	21324	5512	5200	12198	4555	6552	5288	5041	3919	6010
107	NEG_M252	NEG	7.302	117.019	Succinic acid	[M-H]-	7.4	117.019	-0.098	-0.26	KDYFGRWQOYBRFD-UHFFFAOYSA-N	AMRT	16.0443	46107	287373	230180	277196	356198	845.317	1.76996e+06	209384	0	14991	16717410	2.60498	26.1142	0	2744	356198	353407	8246	12720	40430	0	2709	15435	35878	0	38247	327927	42656	26346	68707	0	19721	0	16717410	5155	0
108	NEG_M2247	NEG	6.882	341.109	Sucrose (Disaccharide)	[M-H]-	6.7	341.109	0.182	-0.73	CZMRCDWAGMRECN-UGDNZRGBSA-N	AMRT	20.2752	3979.64	19628.1	10112	19223.5	26049	316.579	13686.4	4323.21	196	1273	120048	29.0774	9.00784	4788	2288	26049	21543	1436	555	2272	1022	5099	675	2056	1234	365	22084	880	794	1860	3446	8981	120048	639	1936	2082
109	NEG_M353	NEG	7.174	135.03	Threonic acid	[M-H]-	6.3	135.03	0.874	1.04	JPIJQSOTBSSVTP-STHAYSLISA-N	AMRT very poor peak shape	18.2753	58602.6	320665	248342	295047	415014	51.237	167518	326948	93929	317378	673015	34.9828	24.6628	17338	14646	415014	392819	168191	673015	665438	196511	238389	587240	621720	200187	140938	400412	655619	523319	284514	231424	160980	168177	454045	138946	593577
110	POS_M235	POS	6.854	120.066	Threonine	[M+H]+	6.47	120.066	0.384	1.67	AYFVYJQAPQTCCC-GBXIJSLDSA-N	AMRT_MSMS	4.47774	228904	5.11204e+06	4725146	5.18658e+06	5447462	20.0777	1.14905e+06	5.72302e+06	1520490	5809982	8762888	19.9212	32.2207	282382	171030	4936268	5211860	3453690	5882494	6125006	5672196	6434636	5670928	6170374	5853834	3539070	5268388	6265186	5721320	1638777	6945892	3497151	5731188	3552653	5120006	6268354
111	NEG_M366	NEG	4.651	137.036	trans-Urocanic acid	[M-H]-	4.6	137.036	0.051	1.24	LOIYMIARKYCTBW-OWOJBTEDSA-N	AMRT_MSMS	15.9535	12040.5	75472.3	57971	73204	92584	453.083	210523	46464.6	5161	11728	1921818	5.71932	6.41349	13498	12109	91247	87309	8106	10741	18790	10041	15471	14683	16817	14399	11748	92584	11175	14420	69678	12895	11904	43621	1921818	10558	12657
112	POS_M354	POS	4.317	138.055	Trigonelline	[M+H]+	4.2	138.055	0.117	0.14	WWNNZCOKKKDOPX-UHFFFAOYSA-N	AMRT	20.4417	1304.52	6381.67	3184	6638.5	7925	131.854	5516.85	4184.04	476	3248	47756	23.6461	2.17897	3290	1094	4878	6631	4721	2668	3397	3313	3530	4131	1270	4182	11315	7925	476	8677	5361	2822	3837	2979	4104	1708	1670
113	POS_M845	POS	4.783	205.098	Tryptophan	[M+H]+	4.7	205.097	0.083	4.05	QIVBCDIJIAJPQS-VIFPVBQESA-N	AMRT_MSMS	3.0504	28702	940925	895462	942594	974989	28.1506	251499	893406	9937	883077	1520587	11.4124	9.93947	88263	56964	910472	952703	1431627	566250	893468	932651	1106326	762150	739699	968664	1399446	967937	883077	764892	775084	1211558	1514526	988430	9937	894307	861651
114	NEG_M652	NEG	5.682	180.067	Tyrosine	[M-H]-	5.55	180.067	0.132	1.61	OUYCCCASQSFEME-QMMMGPOBSA-N	AMRT	13.5934	48046.1	353450	278335	339332	420298	25.6678	96789.1	377084	196180	360647	704037	49.64	586.883	227	457	420298	405370	366254	473801	502747	376503	419770	449854	474843	388905	331330	408344	498338	399741	360647	451886	405277	358783	464126	287885	491932
115	NEG_M540	NEG	5.666	167.021	Uric acid	[M-H]-	5.6	167.021	0.066	1.62	LEHOTFFKMJEONL-UHFFFAOYSA-N	AMRT	9.9907	4079.48	40832.8	36876	39381.5	49495	304.792	26368.8	8651.42	229	2367	225636	15.4708	63.9511	722	1348	39626	43322	3607	2985	3026	26919	2076	4649	39963	2745	2521	49495	2210	8270	41795	1266	6687	8555	2460	1280	1671
116	POS_M224	POS	5.311	118.087	Valine	[M+H]+	5.07	118.086	0.241	4.06	KZSNJWFQEVHDMF-BYPYZUCNSA-N	AMRT_MSMS	7.50976	51977.9	692139	618800	695162	766562	14.2722	97900.7	685953	341181	686459	884792	53.0925	11.8415	68062	62514	722522	766562	550577	670118	700027	814696	870737	684815	715749	832730	520382	763671	676600	685723	416888	884792	517257	824550	750974	746519	714196
117	NEG_M448	NEG	3.748	151.026	Xanthine	[M-H]-	3.73	151.026	0.018	0.73	LRFVTYWOQMYALW-UHFFFAOYSA-N	AMRT	14.4081	3218.67	22339.2	18926	21560	29060	122.644	21120.5	17221	0	10088	89613	15.2396	28.4305	1134	890	29060	26620	1559	29422	20015	1127	1785	51865	28726	1281	1338	23488	22978	22288	26176	1659	796	4123	2538	868	81332
118	POS_M857	POS	2.602	208.101	_tIS_CHES	[M+H]+	2.6	208.1	0.002	4.37	MKWKNSIESPFAQN-UHFFFAOYSA-N	tIS	9.67643	124066	1.28215e+06	1130845	1290528	1459242	7.45004	92907.7	1.24708e+06	1114968	1233494	1452729	133.537	1.03006	1399350	1355110	1459242	1432766	1429173	1424672	1399552	1429757	1452729	1370286	1363773	1324867	1326080	1392396	1341992	1389636	1318617	1333695	1325600	1321500	1310966	1306938	1316969
119	NEG_M863	NEG	2.603	206.086	_tIS_CHES	[M-H]-	2.6	206.086	0.003	3.49	MKWKNSIESPFAQN-UHFFFAOYSA-N	tIS	12.4047	214162	1.72646e+06	1118577	1804890	1883865	9.26959	163264	1.76129e+06	1119914	1784381	1989918	131.176	1.07774	1034267	1743870	1818736	1871184	1748732	1731318	1740307	1793878	1793210	1264428	1749296	1877334	1662374	1588042	1786707	1736623	1983270	1777242	1676860	1737933	1637205	1787006	1707490
120	POS_M1756	POS	7.096	303.068	_tIS_PIPES	[M+H]+	7.1	303.068	-0.004	1.12	IHPYMWDTONKSCO-UHFFFAOYSA-N	tIS	13.3966	32866.5	245334	207722	235060	295133	11.283	26998.9	239288	150515	236214	291627	121.733	0.966892	305513	296603	286582	295133	256964	282631	286012	291627	290455	261097	275945	273556	234478	281723	279586	278931	212924	267536	233700	274636	277064	276258	266358
121	NEG_M1785	NEG	7.097	301.053	_tIS_PIPES	[M-H]-	7.1	301.053	-0.003	-0.2	IHPYMWDTONKSCO-UHFFFAOYSA-N	tIS	17.7197	282343	1.59338e+06	1186460	1528795	2139990	16.1802	249371	1.54121e+06	875813	1517899	2058693	113.222	1.58121	671018	650989	1255212	1186460	941220	1157072	1205963	1246933	1311907	1258895	1259242	1324160	1012789	1453574	1297114	1430101	1128164	1444311	1045387	1401162	1227154	1304493	1424937
[truncated: 76 more columns]
